# Supplementary material for: Diverting tyrosine: Data from untargeted metabolic analysis of tomato fruit accumulating L-DOPA
Source: Data Brief. 2020 Dec 19;34:106678. doi: 10.1016/j.dib.2020.106678 (PMC7773851; doi:10.1016/j.dib.2020.106678)
Supplement: Supplementary file 1 [file mmc1.zip]

Archive with 2 entries (2 files):
- Table1_GCMSDIB.xlsx
- Table2_LCMSDIB.xlsx
