# Supplementary material for: Diverting tyrosine: Data from untargeted metabolic analysis of tomato fruit accumulating L-DOPA
Source: Data Brief. 2020 Dec 19;34:106678. doi: 10.1016/j.dib.2020.106678 (PMC7773851; doi:10.1016/j.dib.2020.106678)
Supplement: Supplementary file 1 [file mmc1.zip › Table1_GCMSDIB.xlsx]

## Sheet: GCMS results (2)
	wt-a	wt-b	wt-c	wt-d	MYB12-a	MYB12-b	MYB12-c	CYP76AD6#3-a	CYP76AD6#3-b	CYP76AD6#3-c	CYP76AD6#3-d	CYP76AD6#1-a	CYP76AD6#1-b	CYP76AD6#1-c	CYP76AD6#2-a	CYP76AD6#2-b	CYP76AD6#2-c	CYP76AD6#2-d	CYP76AD6#1XMYB12-a	CYP76AD6#1XMYB12-b	CYP76AD6#1XMYB12-c	CYP76AD6#1XMYB12-d	CYP76AD6#2XMYB12-a	CYP76AD6#2XMYB12-b	CYP76AD6#2XMYB12-c
Levodopa (need to run standard to be sure about the annoataion)__JIC_218_267	-0.0409744	6.03976	8.20868	8.32514	0.276258	1.3994	5.86532	3.00593	201.146	1482.74	592.114	3641.03	3594.84	5958.34	2888.02	3769.63	5436.52	3057.23	5736.79	6315.29	5357.89	8703.66	6650.4	6718.32	7221.32
unknown_JIC_dopamin (or similar to dopamin)	11.6552	12.1802	13.5834	14.3391	8.54753	9.94583	8.67299	68.845	1675.62	3127	2330.79	5831.67	7658.98	9375.23	4221.94	6372.74	8148.62	5206.65	6946.45	8336.51	11009.4	11959.2	8539.63	8548.13	7988.35
spermidine (or similar)	4.4413	5.57594	7.19758	7.35851	2.42621	2.29759	4.2914	3.69743	9.82632	35.2101	16.7699	62.8186	87.1346	156.176	49.1429	73.1109	121.069	44.9086	152.508	208.794	188.391	5.16595	166.574	155.225	140.931
uknown_JIC8.05_344_301_227	701.044	169.715	64.9154	44.9484	946	1472	737.562	951.625	747.079	1421.27	283.542	770.407	784.174	882.302	1046.86	857.052	878.349	283.797	1141.77	698.802	119.895	1884.22	1166.77	762.785	932.78
unknow_JIC18.8_split_257	13.2124	648.885	1.3092	445.458	3.83807	4.86923	5347.47	5.22652	0.203432	6.37012	4.47729	-0.449656	2.47898	1.19767	-1.29491	26.9751	0.61932	1.20765	3.88808	3.98473	7.71718	7.38723	1.69677	5.08738	15.9886
unknow_JIC18.95_split_257	45.6265	648.885	1.3092	445.458	9.75241	22.4132	5347.47	5.22652	0.729611	6.37012	4.47729	14.5595	2.47898	2.69941	21.3297	22.8068	0.696053	1.20765	5.10492	3.98473	15.4276	7.38723	11.8491	29.9199	8.69915
unknow_JIC19,0_split_257	5.11099	5.3486	8.1944	6.49854	4.84316	2.1283	1579.92	5.19376	8.39238	4.07225	9.19946	3.51461	2.80502	16.0318	8.63569	10.3016	5.91631	2.7657	2.70644	5.56936	21.6397	8.79543	4.10164	34.4928	14.582
unknow_JIC204_10,35_split	627.4	336.358	504.508	794.422	525.07	215.756	14168.5	341.397	618.026	368.381	722.064	335.132	240.404	1133.38	295.093	969.012	441.826	222.529	238.909	364.113	1691.79	666.531	358.531	3611.73	1157.39
unknow_JIC204_10,35_split	711.173	358.408	488.316	1002	594.876	241.098	246.513	431.121	793.799	296.015	939.671	431.775	196.778	1323.82	389.205	1093.59	390.357	202.774	263.48	339.626	2287.84	859.271	349.819	6009.37	1222.83
unknow_JIC204_9,9_split	557.788	764.387	843	69.3264	699.525	562.909	5773.27	524.492	719.344	647.905	820.438	610.444	798.724	64.1976	670.891	783.739	76.5766	781.474	776.537	847.693	81.9895	42.3114	782.281	965.805	50.5866
unknown sugure_16,96_JIC_361	38.9085	38.5505	38.4157	42.2672	648.483	435.377	403.849	51.0773	56.1195	76.0865	20.9869	147.278	35.8644	37.3186	23.7482	48.1089	20.7071	45.4788	576.888	607.762	877.549	1727.63	1591.83	1569.62	919.138
unknown_JIC_9.04_	45.6265	648.885	1.3092	445.458	8.23055	22.0704	7249.65	1.79376	9.11452	-0.276062	10.6121	3.42589	302.282	16.5599	3.28944	25.6411	203.859	10.4736	5.10492	5.19872	28.1976	9.42811	11.6134	64.3968	31.7714
2oxo, glutaric acid	3.31157	1.92971	2.15554	0.545134	6.05089	6.81155	3.54468	1.69061	2.37425	3.88196	3.92151	6.29799	3.14464	3.84804	5.93286	5.8119	5.19088	1.13963	6.2025	4.03371	1.92693	4.61043	6.04334	6.59781	4.10546
4-hydroxy, proline	0.969433	1.37852	0.360285	0.799614	1.46565	0.489074	0.275783	1.00265	0.497519	0.955732	11.8803	1.85747	3.98357	1.13889	2.71313	1.86787	2.84469	0.509125	2.70049	0.986619	0.749477	0.978614	1.87877	2.00197	2.27501
alanine	326.478	571.481	599.333	569.396	991.044	857.178	685.103	653.196	1010.16	1674.42	1236.24	2257.78	2068.72	2227.35	1333.31	2216.02	1487.61	1229.62	1404.27	829.898	994.041	2606.77	2259.04	2109.96	1739.45
ascorbic acid	34.8994	14.0086	3.64979	13.2607	11.0211	34.2196	21.2591	40.8784	27.4029	76.9934	10.0239	26.2218	19.5448	12.3718	35.3428	24.9546	11.9422	7.22383	37.8275	5.02342	16.5677	14.2295	35.2232	8.66495	10.6792
asparagine	418.585	189.447	78.5578	42.5156	349.434	558.21	291.442	437.612	327.821	870.18	309.125	463.134	485.24	563.413	702.491	475.831	477.225	223.472	567.307	401.854	74.5054	700.366	500.34	418.176	424.722
aspartic acid	5805.65	3962.03	1537.68	1162.91	2253.64	3072.5	1864.18	6694.83	4999.74	6109.01	1992	5153.95	3581.27	2687.09	4478.31	4144.18	3034.53	1247.43	2966.9	1270.07	319.762	4184.98	4053.13	2574.92	3121.78
beta, alanine	48.6829	29.087	5.62731	4.57433	45.3675	23.8272	13.1473	70.8518	41.8527	83.7936	8.86575	125.262	72.809	48.4563	69.3336	68.2539	35.4731	13.1983	42.4652	9.61551	8.98723	54.1796	64.2635	39.6151	38.5298
Calystegine A3	1.40325	1.58643	0.80063	0.71163	4.05543	7.15441	25.2735	4.49368	11.3774	6.33079	1.90209	2.21219	0.321628	2.04853	3.76993	3.19426	4.47058	2.45342	0.152141	0.2556	-0.109832	4.08139	9.14445	3.56091	0.362815
citric acid	45473.8	86620.6	33818.6	48758.6	66136	96187	115991	41865	60690.2	61720	40391	104724	65486.3	99548.5	70111.6	111568	71632.7	66731.9	107268	48716.2	117248	192392	183717	162909	149243
cystein_s_methyl	6.89556	9.28577	6.89513	5.8259	7.08727	8.21807	9.34449	11.5138	13.0171	20.2935	13.8905	24.1716	6.27862	4.67481	12.1434	8.59951	5.2591	3.24194	4.02487	2.47975	1.64148	4.65342	7.02347	8.88433	5.10852
dehydroascorbic acid	110.045	162.396	182.055	23.4599	200.672	166.145	153.062	119.476	161.513	169.478	178.878	115.588	197.41	94.1834	108.861	217.988	55.469	221.923	84.0495	93.4849	125.823	20.3764	123.498	131.01	158.686
dehydroascorbic acid dimer	276.649	398.875	393.535	353.346	343.444	447.106	335.304	318.152	460.978	363.228	495.047	257.306	433.09	475.259	235.934	438.067	570.758	461.493	254.187	352.99	478.647	289.071	406.012	382.661	411.28
erythritol/erythrose	10.7726	19.467	17.3329	17.957	17.9553	20.8719	18.4679	16.9975	19.0167	16.6141	29.1204	9.4833	14.7589	16.9211	6.64258	10.5033	11.1508	10.1133	11.4944	8.79757	22.7285	15.0646	17.2112	18.2028	12.9017
fructose	437790	1.25554e+06	1.20793e+06	1.35494e+06	590703	1.19396e+06	1.13907e+06	693964	1.14987e+06	1.05359e+06	1.06522e+06	917149	1.12487e+06	1.84104e+06	805774	1.31043e+06	1.65666e+06	1.20099e+06	1.04756e+06	999460	1.95245e+06	1.86096e+06	1.22639e+06	1.35871e+06	1.57192e+06
fructose-6-phosphat	11.1519	68.3615	17.684	21.7501	27.3431	33.3981	22.2677	20.5659	20.2161	23.5977	20.5238	13.8337	12.5266	18.4627	7.81331	13.3091	16.0892	11.9755	14.6774	10.8112	19.4782	30.9601	25.6406	21.135	25.5603
fucose (or similar)	146.394	88.3133	74.9225	64.2103	84.9034	132.361	57.0422	161.386	69.241	96.0951	184.584	118.731	41.4825	64.3055	141.84	35.0253	60.3028	90.0116	42.1307	47.6746	31.3835	72.7445	43.2828	46.5619	41.8972
fumaric acid	15.2919	30.062	20.6019	14.5218	6.4954	16.9629	10.6094	16.6618	8.9308	10.6826	10.9629	9.35775	5.03682	6.07917	6.71004	7.88938	11.4551	4.20287	7.92845	3.53267	3.20312	5.12499	4.78969	3.90884	5.53822
GABA	1786.47	1550.7	348.015	208.967	1707.46	1033.63	539.359	1639.94	1448.47	1992.81	343.225	2600.93	2005.37	1601.08	1812.26	1846.67	1084.8	382.793	1690.58	673.416	442.948	1776.14	2502.59	1660.13	1505.59
galactinol	192.982	554.354	523.98	628.267	359.734	302.616	283.146	325.7	504.061	389.829	370.133	291.522	365.656	530.771	285.173	364.714	387.047	446.257	273.448	279.6	529.857	486.976	510.584	597.74	517.59
galactonic acid	1135.31	2287.93	1978.13	2084.87	1475.16	1261.5	1541.06	1238.11	2280.27	1692.37	2619.97	636.313	810.984	1295.82	576.685	1018.01	1026.44	706.149	49.8525	33.9028	522.77	515.545	259.154	659.068	327.939
glucose	445618	1.29115e+06	1.23925e+06	1.44133e+06	619506	1.15845e+06	932044	746925	1.19168e+06	1.05062e+06	1.02242e+06	939628	1.12078e+06	1.74725e+06	772878	1.346e+06	1.60542e+06	927434	1.07481e+06	932601	1.90267e+06	1.83555e+06	1.31233e+06	1.37836e+06	1.57286e+06
glucose-6-phosphate	78.6568	161.472	140.925	177.307	148.608	216.935	116.974	120.163	145.615	139.513	134.303	99.5193	92.2051	132.434	67.8316	103.217	113.669	75.4305	121.427	76.6956	167.892	198.122	184.145	154.173	190.113
glucuronic acid	58.6232	65.9001	51.5947	49.7121	68.795	58.7445	55.159	54.4551	84.1662	83.2564	61.063	47.3447	66.6556	87.5979	41.4062	64.7094	101.267	58.4396	47.0257	33.859	69.9262	74.601	65.8515	61.4822	59.3251
glutamic acid	6672.78	4863.7	1183.87	908.337	3596.93	3789.09	3989.78	5651.96	6186.08	5749.03	1737.68	5034.34	4112.31	2571.12	4755.51	3432.48	2162.02	1849.89	1757.07	1047.89	581.099	2400.38	5010.86	3427.81	2872.88
glutamine	625.841	448.765	294.105	403.147	285.195	757.659	648.16	809.891	1051.31	1753.78	770.591	770.324	1105.04	1509.05	883.541	998.704	1118.85	521.175	1142.99	849.153	338.754	336.207	1225.09	805.307	976.949
glyceric acid	7.97662	7.65224	4.7281	5.30598	10.7719	13.5059	4.84435	10.7518	5.23067	9.55386	2.51514	9.31752	11.9085	19.8185	10.493	6.10277	63.9801	7.24614	9.86378	8.71793	4.79683	13.2027	5.73075	4.90755	4.48355
glycerol	0.105972	16.7005	12.6909	14.7194	175.318	16.0765	8.25021	10.7906	19.6325	11.5197	11.0629	11.2192	11.8758	14.6675	7.74992	13.5849	11.3187	9.93567	16.6029	15.4809	13.4047	15.2306	28.5606	19.0003	17.6145
glycerol-3-phosphat	10.0023	0.744502	0.27775	0.320901	1.30681	9.17361	0.559701	7.96758	4.00477	19.2937	1.75308	7.36612	5.2976	5.55624	13.4969	6.42253	4.61738	1.17645	10.7013	4.92215	0.427824	0.714016	12.3246	5.75495	6.43836
glycine	177.853	71.487	45.7749	34.5472	265.861	99.9906	57.4867	338.313	238.138	489.502	102.932	379.839	378.045	323.057	291.115	353.805	299.543	122.066	203.038	95.6466	72.0332	250.437	181.519	128.27	146.187
insitol, myo	6980.57	7555.55	6771.82	11511.2	2396.99	2498.27	3097.93	16779.1	13779.1	13722.7	10049.5	11545.6	8795.14	13749.3	8027.2	13529.1	18161.1	8874.3	6478.05	3843.99	15630.8	24215.8	10760.3	9303.87	6871.2
isoleucine	502.332	266.801	97.7359	82.8025	384.361	363.454	194.352	879.416	815.704	1229.84	383.427	1132.78	1011.07	1122.54	737.412	858.052	956.002	392.885	560.087	358.554	198.155	781.225	1010.1	693.847	553.323
leucine	392.976	223.672	85.3108	74.0347	423.062	398.296	230.156	675.971	664.647	1066.53	259.712	1010.81	841.797	1051.35	685.928	717.334	815.851	344.533	702.182	442.012	218.495	921.565	913.897	545.357	609.372
lysine	628.775	451.699	297.039	207.411	287.723	760.593	651.094	812.826	1054.25	1756.72	773.526	773.259	1107.97	1511.99	886.475	1001.64	1121.78	524.11	1145.93	852.087	341.688	1317.42	1228.03	808.241	979.884
malic acid	3210.29	4262.14	2449.22	2434.62	2911.53	2193.77	1773.78	2823.47	3144.1	3283.05	2121.65	5563.03	5032.48	5387.51	4413.63	6041.96	5438.55	4264.38	5759.59	4128.02	4027.03	5689.9	4694.08	3779.88	4852.09
malic acid, 2-methyl	4.24656	10.9852	4.30803	4.28807	4.36482	3.79816	2.60826	5.70683	8.92083	9.2976	5.74132	14.2264	12.616	12.4765	10.7973	15.6619	12.8187	7.38518	6.47758	5.62465	6.37313	10.8529	11.5441	11.6482	9.32862
maltose	67.5648	193.991	272.68	335.804	200.319	344.773	160.981	1414.09	334.341	238.221	184.231	87.0505	132.852	183.575	60.4333	69.0572	135.913	144.898	131.739	134.329	165.977	333.771	142.8	168.836	150.745
methionine	132.121	98.7286	65.0934	54.4842	115.725	126.104	113.46	140.828	195.686	235.673	128.619	201.413	140.28	179.639	140.474	166.065	135.293	87.6237	103.396	93.035	45.1262	161.218	132.952	114.943	114.018
ornithine	27.154	12.4425	5.91856	2.20835	125.396	73.6469	103.774	39.9936	79.8013	130.527	30.868	66.8636	59.8942	82.5637	82.4403	68.1645	62.6793	31.9424	163.625	67.1845	15.8225	67.9694	150.233	73.195	116.421
phenylalanine	1046.65	338.673	148.903	93.6392	45.9813	31.497	22.0027	1334.25	764.91	2036.52	388.788	1190.53	786.204	448.895	696.643	561.719	613.051	257.08	111.167	56.2165	21.0975	96.7962	167.846	82.2294	53.9049
phosphoric acid	6047.15	8418.79	5917.34	5897.89	8033.64	7395.49	6840.28	6717.69	8250.48	8168.89	4535.9	7696.95	8274.63	9863.49	7932.72	9144.65	8793.45	10063.5	8788.87	7546.02	7817.18	10452.6	9193.36	7604.1	8814.73
pipecolic acid	1.50943	1.00528	0.444599	0.1208	1.49225	1.82298	0.932338	2.00636	1.66711	3.18169	1.21692	1.98516	1.94754	1.70526	1.4328	1.55364	2.3202	0.733392	1.09327	0.685107	0.62553	1.65893	3.03787	1.56423	1.31052
proline	211.343	124.759	31.1297	27.1974	213.908	109.629	86.0767	405.859	225.602	270.641	29.4138	316.735	191.954	118.429	186.03	185.043	151.889	57.0429	111.213	42.7645	67.9318	96.6352	237.073	153.785	156.195
putrescine	159.544	140.254	49.6093	41.3197	121.488	150.316	108.392	187.606	172.315	180.725	78.2665	138.56	140.302	112.808	145.271	125.08	103.042	76.4987	106.575	65.8496	31.2024	123.469	158.187	120.119	118.603
pyroglutamic acid	74233.6	46436.9	14922.5	12837	49170.7	101609	63525.4	94036.5	75574.5	114797	26827.3	82248	58983.1	62641.5	79262.9	61888.6	53139	25221	55179	26565	14735.3	139765	76402	70069.2	56951.5
pyruvic acid	3.53031	8.67558	5.84878	7.81335	7.24876	5.49129	4.49607	6.28638	5.93136	4.52762	5.18601	9.58268	8.51291	8.19323	5.75926	9.64978	9.81919	5.79854	5.77113	3.87014	8.3164	5.95985	6.68757	5.66328	7.36551
Quinic_acid,_3-caffeoyl- cis	4.55337	6.47516	5.63048	8.30883	16.2349	16.8453	18.9056	6.2166	6.48379	4.70383	10.5797	3.66415	7.10158	14.819	4.85961	7.34504	11.3313	14.6623	14.5788	25.4112	40.1225	33.3949	22.3435	22.0237	35.7269
Quinic_acid,_3-caffeoyl-,_trans	49.2997	61.7951	66.8431	115.796	675.572	663.868	817.153	73.298	59.624	31.2885	93.9	77.333	86.3601	195.688	73.996	140.344	123.407	263.629	362.002	750.389	1695.06	959.22	1318.03	1221.7	1449.34
raffinose	-0.0603528	0.595228	0.0913249	0.0608651	0.860348	0.730803	0.947245	-0.0734747	0.33799	2.4382	-0.163686	2.45983	2.24659	0.154116	2.18572	0.147535	0.13014	0.0755486	0.389532	4.25636	4.05585	5.98188	6.32773	5.62982	4.58553
rhamnose	153.721	122.532	98.1033	115.955	244.981	274.419	202.117	189.344	160.162	121.456	131.189	155.461	121.262	200.695	167.123	141.882	215.986	128.177	142.512	132.951	191.011	249.783	227.223	228.25	213.294
serine	1507.71	889.901	513.604	403.109	1247.19	877.181	613.525	2730.96	2609.59	3874.72	1007.55	4030.91	4526.01	4313.51	2908.42	4279.39	3261.81	2195.51	2195.29	1447.31	1144.83	3895.64	3132.12	2675.27	2716.77
serine-O-acetyle	67.4757	38.2212	7.19667	6.62169	61.2369	31.5346	17.4631	97.64	56.4111	114.604	12.0754	175.375	99.7339	65.2064	96.8848	93.2664	48.3345	18.4259	57.492	11.9177	11.6224	75.8283	87.8519	51.8991	52.4588
sigmasterol	3.2409	5.22099	5.5495	8.58407	2.03205	2.5197	2.50003	2.22195	3.62446	4.58037	7.01097	6.8472	8.55937	7.80686	6.74648	9.29754	6.63641	6.9773	10.3479	6.55507	14.2816	13.0526	11.5648	13.9019	13.7575
succinic acid	10.759	13.6932	13.1917	11.7564	14.8951	11.7882	15.0759	14.4621	8.17624	3.73107	7.62307	6.7079	3.53642	5.63331	3.84411	3.9974	4.90515	5.15755	1.84187	1.58786	2.26292	5.43685	4.51553	4.67383	4.53464
sucrose	20937	9513.1	18621.1	24459.1	10533.5	11433	11737.9	32940.1	22186.1	10263.1	15964.8	29021.3	12724.2	31781.9	22889.4	30605.9	34188.7	26869.5	11797.8	7265.06	31690.7	48157.4	22778.5	27539.1	16540.1
threitol	10.7281	19.5596	17.7063	18.0625	18.1023	21.0489	0.220111	17.1197	19.1675	16.7013	29.4631	9.48423	14.8205	0.132434	6.62937	10.4987	11.1404	10.1189	11.5048	8.79074	20.8744	15.062	17.2994	18.2927	12.8704
threonic acid	15.0808	12.5619	13.6837	12.877	16.7066	19.3937	11.5045	15.6333	10.9107	13.2164	10.3953	9.75087	13.3117	21.3419	17.6019	14.7309	30.8665	8.72494	16.5635	13.9198	11.1731	14.409	10.0697	9.24609	11.4252
threonine	565.364	261.017	130.575	93.1803	608.161	600.614	297.568	733.829	664.562	1229.04	233.556	1051.16	772.879	897.926	834.494	906.817	717.001	344.332	648.961	346.411	161.179	901.038	1038.59	739.649	532.043
tocopherol	19.4211	35.1619	26.8721	28.0913	34.5925	37.0326	35.222	26.2944	28.8176	24.7109	30.4024	16.0133	15.7478	16.0464	13.4401	16.9673	15.0332	16.633	16.743	11.425	18.449	21.5867	27.4376	29.6915	26.3936
trehalose	17.8762	30.5617	35.603	44.5351	16.9164	12.8877	12.8288	46.1814	45.0055	39.4578	23.682	25.5317	42.449	42.6129	13.9544	26.4134	36.611	18.9334	19.6184	24.4086	32.4516	49.3325	24.6026	26.4372	39.4231
tryptophan	172.961	97.9733	47.7976	42.3309	103.669	137.107	119.247	253.155	397.153	698.944	186.22	313.023	288.405	456.797	259.05	496.326	530.303	346.618	236.796	143.014	126.392	328.369	495.294	452.757	318.103
tyramine	232.068	346.741	337.324	303.322	292.43	376.006	283.814	266.147	391.081	310.036	431.229	208.947	343.92	375.571	194.549	352.265	456.351	361.403	199.296	275.144	372.372	224.016	313.421	299.971	319.729
tyrosine	7.04616	11.0138	8.40413	11.1516	14.912	13.0895	12.2066	8.52766	8.8644	6.19865	6.11633	4.56345	7.68517	8.57235	4.58496	7.82669	8.45704	5.52191	6.73734	5.13302	13.2434	11.7992	11.5823	10.674	12.1373
urea	1.37183	3.96332	1.25819	0.271986	22.5131	3.40389	2.7436	3.28539	1.94269	2.44607	1.17513	3.13528	1.5951	5.7054	2.0167	3.52488	2.21216	1.1578	2.818	2.55616	2.39793	3.83037	5.85671	2.90022	2.57126
valine	230.658	120.223	69.8775	57.8981	227.294	186.258	91.7705	539.221	382.961	610.066	153.67	791.816	759.009	795.349	549.934	646.024	656.362	289.275	477.65	268.883	168.175	594.633	518.231	365.638	384.121
xylose	4.47851	7.43795	4.67797	4.49545	7.84966	8.52568	6.79868	5.26663	7.81496	7.66268	5.60146	4.30072	8.74751	11.7101	7.62811	9.57274	9.39746	6.94819	7.32046	6.4902	4.56929	9.04936	8.84529	8.96182	9.08357
