# Supplementary material for: Diverting tyrosine: Data from untargeted metabolic analysis of tomato fruit accumulating L-DOPA
Source: Data Brief. 2020 Dec 19;34:106678. doi: 10.1016/j.dib.2020.106678 (PMC7773851; doi:10.1016/j.dib.2020.106678)
Supplement: Supplementary file 1 [file mmc1.zip › Table2_LCMSDIB.xlsx]

## Sheet: Results LCMS
		name	masses (LCMS)	CYP76AD6#3-a	CYP76AD6#3-b	CYP76AD6#3-c	CYP76AD6#3-d	CYP76AD6#3-e	CYP76AD6#1-a	CYP76AD6#1-b	CYP76AD6#1-c	CYP76AD6#1-d	CYP76AD6#1-e	CYP76AD6#1XMYB12-a	CYP76AD6#1XMYB12-b	CYP76AD6#1XMYB12-c	CYP76AD6#1XMYB12-d	CYP76AD6#1XMYB12-e	CYP76AD6#1XMYB12-f	CYP76AD6#2-a	CYP76AD6#2-b	CYP76AD6#2-c	CYP76AD6#2-d	CYP76AD6#2-e	CYP76AD6#2XMYB12-a	CYP76AD6#2XMYB12-b	CYP76AD6#2XMYB12-c	MYB12-a	MYB12-b	MYB12-c	MYB12-d	MYB12-e	wt-a	wt-b	wt-c	wt-d	wt-e
	1	unknown	411_3,15	NF	2.83429	1.22671	5.42546	NF	6.50831	6.72985	36.5199	4.43877	2.55876	20.0284	3.97626	1.27299	19.4052	24.7671	10.0442	3.46208	5.91056	1.16718	29.7189	4.88723	11.7128	13.2053	14.4543	7.84931	1.55648	3.42534	3.4294	4.60479	1.40017	4.04906	3.83091	NF	0.621198
	2	Quercetin 3-O-rutinoside	rutin_609_6.94	2203.95	2362.1	2544.14	2587.74	4195.57	1871.45	2651.99	3334.05	2892.03	3286.07	5551.46	4460.4	4387.81	7113.91	6727.27	5201.1	1715.47	2512.38	2388.61	3429.45	3407.32	6701.29	7121.65	6642.64	9221.16	8751.1	8146.75	7930.05	7863.53	1536.17	1692.58	3435.24	3775.62	4177.26
	3	unknown	485_7,10	5.3557	2.32418	2.46922	10.6111	31.1815	1.2743	3.27441	8.72313	1.93725	6.64336	22.1661	8.0592	11.4166	32.5534	27.1532	23.2672	2.66335	4.16738	5.90348	3.27202	4.70759	18.9	28.7395	20.5213	48.3707	29.4072	24.6094	55.4844	58.387	2.92493	6.0797	3.89133	4.77741	5.36637
	4	Methyl salicylate malonyl diGlucose-Xylose	693_6.63	16.2725	12.1589	20.4057	15.1378	25.865	36.5141	75.7131	15.7143	8.51498	24.6571	29.211	17.4533	16.4365	44.428	70.2727	28.7397	36.2742	18.5661	35.3423	46.7431	30.8455	31.786	49.1985	25.0486	51.8941	58.8242	48.0528	17.0451	33.5249	39.0796	31.2488	71.3946	26.5501	40.5246
	5	Kaempferol-Hexose (glycosides)	447.15_5.48	303.828	198.709	354.856	361.624	223.263	234.467	205.303	284.019	136.012	273.464	122.685	80.7714	113.338	116.957	94.3565	153.478	184.895	169.068	223.644	182.763	149.631	114.051	124.99	112.894	127.576	140.357	144.181	167.784	163.34	297.796	251.651	194.06	125.762	133.51
	6	Naringenin-hexoseI	433_8.14	33.5246	39.4234	26.3342	115.066	224.409	91.4134	50.5005	36.5595	167.135	115.271	74.9337	138.716	152.589	182.104	222.436	110.396	86.9401	77.0307	195.898	44.1153	162.609	119.945	141.357	136.048	407.016	338.596	75.5623	267.84	103.578	15.0554	23.7729	58.6103	49.6369	97.2775
	7	Esculeoside_Glycoalkaloid_3	1363_9,22	10.8245	16.131	20.1585	23.0832	25.1981	30.0233	29.5506	21.1465	17.4189	16.8122	14.4497	9.08663	5.30725	28.7856	26.8739	17.703	23.4282	16.2478	12.7338	34.8685	7.99244	30.7112	25.3811	40.7359	58.1348	50.6681	27.3801	19.7025	18.2856	31.8024	47.3745	40.4063	26.4703	27.4718
	8	Esculeoside_Glycoalkaloid_4	1343_9,20	287.146	296.049	247.643	188.535	297.995	250.847	294.223	168.487	131.132	326.285	99.163	72.5093	37.0704	383.914	383.246	182.412	139.658	87.6303	82.2009	456.172	302.137	170.983	236.214	259.733	318.522	205.651	193.575	138.406	255.354	255.986	210.316	364.383	234.044	292.899
	9	unknown	677_8.82	115.262	94.7794	612.919	79.0024	116.456	63.4849	377.81	424.271	44.7001	101.156	525.088	42.2995	86.5101	49.7169	413.925	59.7683	52.1418	69.5571	84.6598	503.894	67.2143	39.3876	49.8134	40.4991	1093.41	1249.04	184.052	135.384	159.646	100.098	399.851	112.07	124.7	180.871
	10	unknown	341_5.57	15.1832	14.2241	24.1098	17.3318	15.2484	13.3351	33.2897	43.0466	10.4526	11.551	61.3411	26.9581	31.3497	26.7515	33.1403	30.4978	9.45475	16.8867	16.9725	21.3955	9.69321	25.5083	31.3913	29.4671	76.2528	70.0894	28.2625	58.2901	40.8181	15.8647	28.562	16.8621	12.8165	14.1255
	11	Ferulic acid-hexoseI	355_5.81	7.82639	7.43741	15.5879	13.6	9.4056	10.534	14.7724	11.8129	2.29032	6.12839	69.6933	34.3176	32.9297	11.0885	12.1354	25.8215	5.37804	1.47898	29.6265	6.55081	1.20725	18.5009	16.3468	23.1053	126.618	149.184	56.9241	92.0289	15.8433	9.25398	12.9893	8.50894	5.72324	7.73245
	12	Quercetin 3-O-glucoside	463_5,5	234.394	127.449	230.637	93.561	116.569	102.449	124.648	152.972	60.5583	138.737	115.422	81.8108	93.9285	119.466	84.0677	426.519	114.003	78.2414	62.6003	89.4393	63.1921	108.567	102.763	150.364	486.942	478.569	474.413	407.204	452.056	141.749	110.47	102.914	76.3224	94.5575
	13	unknown	901_8.52	14.665	3.56643	29.6144	6.58259	1.91859	10.586	29.8242	1.50326	2.7989	3.08973	50.5056	39.9637	24.4454	7.53084	6.30707	19.1652	13.2117	4.75244	34.6802	1.60941	0.995968	9.81131	11.3749	8.04195	175.815	198.599	56.7753	152.608	96.4088	53.0658	22.2528	3.81576	6.34517	7.3833
	14	unknown	485_14,61	1.10054	0.264598	0.388144	0.203228	0.363863	0.212567	0.176218	0.128013	2.70974	0.178607	0.190252	0.177849	0.782522	0.517667	0.201408	0.168474	0.976016	0.127594	2.79574	0.226878	0.482852	0.569302	0.257286	1.07922	NF	0.172317	2.42057	1.09384	0.234713	1.28922	0.368322	0.715869	0.222868	1.50765
	15	Naringenin-hexoseII	433_7.91	17.8381	211.719	103.337	389.139	643.383	571.724	548.135	97.5038	156.606	329.613	620.628	621.752	855.282	2088.57	1175.24	869.664	248.531	197.183	199.234	19.8162	156.079	1140.25	1500.9	1054.58	1846.25	1346.44	1995.86	2470.42	2426.96	20.8485	9.78346	93.6499	148.148	256.062
	16	Eugenol-Glucose-Xylose (need check again)_II	457_5.45	42.7554	99.7671	84.138	129.074	53.5738	159.763	107.994	143.319	79.4285	49.8131	25.3791	14.1572	8.20616	9.06017	7.93844	26.2791	98.9907	117.608	82.1642	49.5715	30.4109	14.1175	11.597	12.2308	1.37833	40.6942	15.4585	16.5277	16.1538	75.5296	116.198	120.72	50.2287	41.9
	17	alpha-Tomatin+ hex_glycoalkaloid	1032_1078_9,14_2	0.107769	0.169941	0.241999	0.119301	0.200843	0.177167	0.230517	0.116148	0.222133	1.2488	0.437128	0.621354	0.0895576	7.82236	5.16464	0.478089	0.456612	0.102993	NF	0.232776	0.137471	2.01514	1.97423	1.72881	0.66526	0.132208	0.699539	0.199759	0.870704	0.0760051	0.126823	0.310556	0.146514	NF
	18	Caffeoylquinic acid (Chlorogenic acid) II	353_5.10	1532.08	1235.74	1381.25	869.446	1669.1	1571.81	1976.83	2025.7	1509.17	1974.49	3152.05	2516.43	2963.27	4080.98	4076.54	3294.77	1588.91	1795.4	1792.22	2521.81	2356.12	3686.55	3752.3	3731.62	3895.49	3535.29	4119	3868.22	4100.85	1399.1	1493.47	1364.82	1330.04	1852.69
	19	unknown	917_887_1001_8,14	54.7601	29.5389	105.21	44.4987	17.8222	32.8305	60.8469	14.1269	15.9591	17.6005	104.85	70.085	73.9423	41.7849	34.056	88.0476	19.1489	14.5393	138.028	9.07343	5.81376	36.6103	45.0565	37.8745	292.75	322.961	128.398	308.533	211.38	124.017	47.5281	11.1279	11.5907	16.1885
	20	Quercetin 3-O-rutinoside-7-O-glucoside	771_5.22	61.4989	75.3883	93.9155	89.3383	189.59	54.4106	97.2552	121.306	77.6876	52.6882	194.342	153.901	181.872	293.213	248.068	159.053	61.9863	83.0653	86.5499	44.8662	45.3406	246.988	256.712	242.363	758.391	748.675	465.301	601.271	483.292	46.1332	45.3041	110.886	126.752	153.205
	21	Esculeoside_glycoalkaloid	1247_11,93	1.52153	9.04171	4.72287	2.70078	0.379225	1.24411	7.99253	7.07928	0.836408	1.04249	3.14561	0.499521	0.350707	0.311631	6.71699	1.65116	20.3021	0.823353	1.30072	4.72552	0.83805	1.85385	0.454846	0.624807	9.13882	3.94683	0.41213	13.7862	0.914887	5.43715	3.98239	2.84957	0.543206	NF
	22	Flavonoids_!!	427_381_5,86	484.832	296.493	382.009	171.28	138.289	203.314	46.3383	96.9338	161.498	194.446	429.603	284.129	309.253	99.0855	90.2533	254.297	245.766	215.988	176.937	117.588	67.0887	293.74	188.8	245.73	823.532	1167.92	468.083	572.6	361.741	288.603	380.268	193.148	106.284	131.215
	23	Esculeoside_Glycoalkaloid_2	1388_1009_10,75	345.216	523.486	94.9995	432.247	515.614	333.844	37.4487	47.3926	333.45	476.667	17.1566	138.047	75.8144	729.115	36.7459	362.459	164.334	197.25	132.379	55.9279	317.949	507.342	600.247	449.845	51.3474	38.939	311.932	254.671	414.472	288.164	81.9376	510.81	247.806	236.665
	24	Esculeoside_Glycoalkaloid_5	1343_1076_8,93_	17.7845	20.5709	14.7454	25.2617	84.1753	35.3743	33.2007	26.382	44.9288	74.466	41.3742	46.0584	13.1941	648.225	553.626	113.962	20.0612	17.0466	11.9512	169.024	104.586	171.816	169.21	252.234	54.3015	36.8941	89.3307	95.1542	133.271	22.1853	6.73541	27.3861	20.8437	38.1289
	25	unknown	387_0,82	134.977	87.3681	128.402	59.9342	101.092	67.0651	131.41	85.197	71.4123	94.5175	64.3539	56.9133	76.9243	78.6715	105.999	87.7212	64.3268	48.5117	107.916	75.7018	105.889	98.103	78.763	81.4097	82.7684	47.8005	62.8112	60.9134	61.4306	83.8472	64.6349	67.3099	128.906	112.712
	26	Eugenol-Glucose-Xylose	457_5.32	344.625	201.611	121.495	156.227	104.654	99.9549	62.9341	40.8691	48.7867	84.1574	55.4357	32.8102	54.4362	19.0427	33.0815	44.3112	111.735	68.1428	168.42	23.5689	44.622	55.7986	70.5361	46.8698	3016.14	2691.53	494.826	652.221	946.884	392.191	518.596	160.313	82.775	178.966
	27	Caffeoylquinic acid III	353_4.92	15.3137	14.5013	23.8734	8.08323	16.4437	10.0416	18.6629	52.3441	13.1842	7.95232	23.9174	7.95677	8.67869	15.9467	18.0687	14.5743	7.53461	8.37921	13.2144	59.4945	11.3647	14.6974	13.0117	14.8169	12.2475	12.4814	4119	9.44028	10.0433	10.9466	15.5588	18.3352	13.113	15.404
	28	Quercetin-hexose-deoxyhexose-pentose	741_6.50	1768.9	2381.35	1653.71	1885.92	2456.25	734.176	936.343	2396.07	2121.01	2267.77	1082.42	567.621	786.34	3659.04	3327.22	2795.19	765.046	1568.47	2061.95	2831.25	1819.49	2053.15	2546.88	2151.19	1278.18	587.075	1252.37	1719.49	1469.5	577.054	842.23	1594.83	1957.25	2324.76
	29	Esculeoside_Glycoalkaloid_1	1455_11,23	3491.45	2908.07	4607.99	3202.55	3363.61	2998.74	4427.67	3657.99	2723.81	3115.18	4469.49	2227.3	1590.45	2650.15	2931.46	3200.99	3452.67	3615.01	3514.3	3900.99	2075.51	3393.85	3865.38	3650.61	8088.26	6886.09	4304.58	4082.39	3643.39	4326.97	5857.76	3414.73	1869.05	2220.31
	30	Esculeoside B_2_Glycoalkaloid	1268_7.39	3181.09	4079.11	96.2199	3613.38	4190.82	4022.75	3786.38	164.799	2921.7	4721.03	1691.89	1272.25	753.047	2912.87	2855.18	2279	3363.39	2061.8	2206.11	4939.56	3927.05	1562.79	1861.64	2076.02	4.12731	1123.31	1099.81	993.963	1222.78	4296.93	3785.95	4743.37	3729.56	4101.32
	31	unknown	1041_1179_16,43	0.145949	0.0868366	0.0799786	0.0571957	NF	NF	NF	0.0957361	0.0965035	0.103379	0.0405948	0.086481	0.135132	0.093129	0.0560783	0.0643002	0.163326	0.0881204	0.190157	0.120153	0.0699078	0.084022	0.080956	0.19154	0.133052	0.0669414	0.225551	0.110197	0.0699441	NF	NF	0.0503922	0.0878044	NF
	32	Caffeoylquinic acid I	353_5.25	909.66	788.194	1025.31	637.549	1005.28	736.769	989.292	1066.21	723.39	1080.8	1403.67	799.885	951.509	1856.78	1837.37	1748.73	706.574	764.159	942.267	1346.88	1013.93	1524.56	1550.46	1552.87	2019.52	1586.1	1818.35	1803.39	1830.93	778.14	861.182	847.805	734.371	1001.52
	33	Kaempferol-dihexose-deoxyhexose-pentose	725_6,92	415.338	376.912	445.953	317.167	274.124	251.844	447.736	397.36	367.779	415.456	435.233	296.66	345.489	506.523	426.896	659.92	497.649	561.582	626.362	403.596	373.124	470.301	542.038	493.876	583.869	379.823	625.867	680.867	552.607	252.122	343.84	414.66	509.804	588.982
	34	Unknown	266_2.68	8.56375	10.638	12.1107	7.53175	7.5095	7.74801	5.13379	9.27564	7.33022	8.17177	7.85221	2.89698	5.13056	9.00188	6.11537	7.52952	7.87275	6.90868	10.1415	4.26897	2.86732	8.35498	9.01852	8.28586	29.4035	25.2811	16.8723	16.0754	18.7401	15.2032	18.1394	10.047	8.54187	8.74261
	35	unknown	449_7.09	3.16955	30.433	21.5811	91.1623	277.407	28.3145	42.0252	65.1675	23.6179	58.6355	175.438	115.818	137.734	316.105	214.947	193.188	39.0593	44.8934	50.5292	55.4024	36.0291	205.59	273.508	180.719	474.864	276.859	328.779	644.414	581.203	3.85043	8.38138	48.4227	54.4645	52.5101
	36	Kaempferol 3-O-rutinoside	593_7,51	142.673	77.5428	212.891	95.4511	94.1854	104.845	193.612	198.018	170.905	122.52	2063.83	1925.07	2315.18	1824.64	1454.72	1901.8	173.528	340.475	304.931	80.591	133.238	3528.21	3693.32	2507.61	7139	6892.75	6721.15	6204.08	6392.61	95.0673	74.2732	146.252	239.736	243.669
	37	unknown_acyl	485_5,63	10.7013	15.3958	11.0106	17.1405	21.5116	8.58905	7.76163	20.1608	11.7128	21.7278	27.9597	13.3783	14.7907	28.6698	21.8825	31.5239	11.3398	9.78294	19.322	12.5346	10.8957	24.9247	29.3073	24.7088	41.7592	31.8699	30.5785	38.2331	37.0008	9.24845	13.8705	22.2389	16.9232	22.0239
	38	Ferulic acid-hexoseII	355_5.60	104.62	114.31	142.968	316.98	238.016	196.775	161.775	171.639	102.015	129.738	809.534	588.429	772.506	331.134	264.143	951.473	75.2818	104.659	488.127	55.1668	39.5321	655.924	512.375	648.515	714.859	407.712	1025	1679.41	943.395	122.407	101.518	112.591	127.17	211.756
	39	phenolic (could be voilatile glycoside)_need to check	445_6.39	2.94682	4.82034	43.9765	13.0756	11.6246	64.6533	128.048	10.1786	1.12295	0.965511	0.539543	2.81499	2.34898	1.26634	2.49022	6.07202	5.13859	6.67429	1.64201	1.63669	1.23911	1.5923	18.1281	1.50525	1.16088	20.9762	1.41915	5.84187	8.08962	0.688131	0.364142	1.41277	1.16864	4.59986
	40	N-containing compounds	629_3,75	28.5857	17.9526	30.7611	32.6798	58.3671	23.3895	21.7746	44.5533	26.7192	23.8315	48.2982	33.2355	9.18884	77.1536	106.435	54.4113	28.6114	27.4004	17.4717	27.6529	8.42786	24.9862	51.0634	13.0576	58.9388	35.4574	43.6284	16.3216	31.4612	30.4377	38.5761	38.4354	32.6259	45.0037
	41	Kaempferol 3-O-rutinoside-7-O-glucoside	755_5.64	28.0748	22.0276	43.4484	30.2199	33.6075	40.1119	67.5336	41.1596	19.2807	25.7453	491.325	374.438	429.669	484.261	380.544	564.725	57.0507	62.6049	38.4832	11.9871	18.0097	859.302	979.073	581.845	2346.95	2144.64	1714.66	1403.83	1575.26	30.845	42.97	56.1412	67.3851	63.753
	42	unknown	401_8.87	440.654	377.283	386.729	452.758	214.623	406.355	548.095	282.13	175.283	145.594	1471.95	1076.93	1198.37	912.222	619.713	2321.66	125.101	129.383	290.125	95.0478	74.3628	1179.09	1277.05	890.699	2533.09	1224.66	2044.79	2133.1	1892.74	269.43	321.445	155.508	101.473	163.363
	43	Flavonoids	677_9,85	28.8619	17.3219	15.5522	1.09176	21.4979	12.4258	17.2893	8.04362	18.6422	23.9641	0.175641	2.90087	0.696408	0.798495	0.858978	22.0454	21.4617	5.90066	14.2022	27.2314	15.8029	25.0382	19.2769	25.7742	55.8079	33.8825	60.1259	1.10487	39.325	30.9378	18.4249	28.7115	21.0952	0.539442
	44	unknown	497_5.51	16.6996	14.3014	10.8632	25.6862	18.6149	0.395834	66.6614	27.0978	8.03931	0.146946	1.79542	1.52791	1.87015	0.642067	0.636365	0.70712	13.7964	0.879075	41.0898	9.86012	12.8907	0.396104	0.895634	2.30281	1.84804	0.971786	1.52287	6.23635	5.3658	0.465654	0.454344	12.1472	7.33129	10.8891
	45	Caffeic acid-hexose III	341_4.75	171.506	262.066	326.954	180.293	319.064	143.112	207.26	187.419	136.99	129.61	194.075	95.2507	111.149	135.726	124.679	233.925	99.1337	117.646	174.643	128.432	76.3153	122.051	156.847	125.557	330.666	370.791	146.362	157.836	129.224	175.757	327.5	254.643	267.564	317.366
	46	unknown	805_10,16	17.2747	20.8179	93.3276	12.9338	38.7925	20.1602	169.338	213.531	16.9847	42.175	157.688	9.99693	23.3381	15.7994	139.185	14.0185	22.3415	45.4008	41.4331	226.786	34.1038	18.7603	25.195	21.5184	158.353	106.605	36.0857	19.8732	44.5213	16.6909	153.816	44.3769	39.0175	61.9871
	47	Caffeic acid-hexose II	341_5.00	564.21	823.38	779.79	783.918	839.976	766.884	806.872	809.798	475.405	480.999	1698.82	1194.62	1291.61	962.009	871.345	1829.23	347.829	529.92	561.171	451.85	315.291	1146.07	1266.62	1326.33	2126.52	1692.9	1380.02	2150.14	1518.56	796.308	1298.47	815.199	725.866	787.172
	48	Coumaric acid-hexose I	325_5,16	673.15	834.51	715.072	725.588	568.397	2779.59	1290.56	842.668	760.279	781.551	5183.67	3924.68	4106.52	4249.99	3669.59	6151.95	489.02	639.42	664.678	783.55	719.473	6155	5841.59	5141.91	2210.68	1457.26	2884.95	2521.18	1974.58	557.91	561.759	916.601	801.469	805.435
	49	unknown	1355_677_9,57	0.397943	NF	0.122581	0.142737	0.175227	0.147628	0.342046	0.1066	0.09367	0.712604	0.160017	0.149524	0.0931456	2.99724	3.09644	1.01634	0.139679	0.1463	0.176728	0.75024	NF	0.839113	1.26678	1.98224	13.0097	2.39167	5.9015	3.7413	6.00532	0.464202	0.172802	0.638052	0.114759	1.53402
	50	Tomatidenol_Glycoalkaloid_need to check!!!	412_9.91	0.157309	0.627521	0.755221	0.300774	1.50078	3.58478	NF	2.08121	0.600668	1.2869	0.855325	2.42277	0.191963	2.8911	NF	2.14004	1.08002	3.41334	2.16075	2.88917	2.42545	3.96111	5.21049	4.26151	4.68337	4.71927	2.13405	2.42299	2.04056	3.42178	0.603975	1.00085	0.824686	0.887145
	51	Naringenin chalcone or Naringenin-dihexose	595_5,40	61.8426	122.59	102.449	104.026	591.16	46.9016	102.494	114.162	87.7131	158.133	153.798	89.8416	106.454	352.999	254.701	328.165	107.354	116.168	157.401	146.445	170.739	204.396	270.063	211.158	243.213	191.079	213.685	430.672	427.654	57.9635	61.1606	220.011	260.1	301.605
	52	unknown	282_2,83	287.668	223.517	459.402	222.323	263.915	251.828	378.414	339.155	224.978	271.777	404.034	188.755	218.835	227.54	239.236	256.916	214.583	227.685	324.723	237.934	158.691	220.627	248.42	261.436	735.429	712.11	342.508	433.044	393.919	259.021	393.188	210.702	210.511	216.829
	53	Ferulic acid-hexoseIII	355_5,60	8.42955	11.4485	10.6047	4.54708	22.52	31.4997	0.546147	8.44898	15.2909	10.292	1.11965	0.0955605	0.544898	0.216917	0.409185	0.589388	11.682	2.76079	33.2026	28.8026	4.32169	2.0589	0.293943	0.232001	1.08594	17.2656	0.360005	0.33948	0.264841	29.1128	16.5617	107.052	4.90378	53.1977
	54	unknown	433__707_8.71	2.91534	2.70306	5.38922	2.25955	10.0442	1.38698	4.13087	4.89272	2.78223	3.38679	16.1109	7.12191	3.97494	9.91685	15.6664	10.7058	5.54968	1.01479	10.4404	15.257	3.03139	7.62068	9.04058	8.79541	4.36949	5.941	7.20361	15.9474	9.56755	3.39862	1.89001	1.5852	1.36361	2.11355
	55	Homovanillic acid-O-hexoside	343_4.72	65.4655	110.866	79.6554	134.064	186.985	72.155	68.5161	71.208	29.9685	45.4513	263.719	132.606	124.489	239.911	217.148	257.539	37.3407	65.1208	27.4409	30.5753	33.879	258.361	303.488	373.846	96.8444	28.4828	117.656	115.557	154.198	103.894	173.909	139.571	84.1866	107.01
	56	Naringenin chalcone	271_10,54_narg.	3282.49	4688.35	7022	4031.94	8816.72	5766.53	7588.52	12646.6	6651.88	14283.4	8858.14	4883.85	5593.2	17858.7	16813.1	10826.5	9361.77	13397.2	13233.3	19015.2	15698.8	11468.4	12276.7	15428.7	12658.3	13334.4	11013.2	12772.9	10049	4900.64	6101.08	9176.17	6589.98	12264.4
	57	unknown	491_6.08	455.202	202.431	448.176	132.68	195.833	316.681	413.564	330.809	224.986	189.6	194.49	113.183	113.023	219.206	114.07	209.74	227.946	235.507	218.747	156.906	93.1061	211.917	208.352	254.46	707.26	634.384	803.654	476.755	584.504	287.325	264.331	242.399	214.485	243.931
	58	alpha-Tomatin_glycoalkaloid	1032_1078_9,14	0.133158	0.171499	14.7454	25.0731	84.1753	35.2985	33.2007	0.0863128	0.380545	0.345135	41.3742	0.087386	13.1941	0.748238	1.41429	0.205441	20.0612	17.0466	11.9512	2.68365	104.586	2.16226	0.497018	4.4119	0.182213	36.8941	0.905584	1.15193	1.0936	0.194892	6.73541	27.3861	20.8437	38.1289
	59	unknown	474_520_1314_6,83	22.0945	127.955	40.5354	24.9312	34.4627	16.3032	64.7886	37.5557	27.7943	10.0447	18.2233	8.96887	11.3632	10.3109	7.13244	49.3764	23.9947	17.7063	31.8394	9.68619	26.8224	22.8823	14.1664	4.65971	47.5785	47.1051	22.552	35.8135	49.3979	49.5154	13.0301	11.0389	5.29489	12.6798
	60	unknown	1474_11,25	271.736	262.816	622.71	273.185	212.803	208.557	445.381	523.551	330.606	274.421	297.461	120.035	151.165	152.557	188.412	231.66	222.629	317.419	367.043	332.221	160.47	200.365	229.326	303.095	392.165	282.627	161.378	170.802	169.456	330.541	586.539	215.912	138.814	165.16
	61	Feruloyl tyramine (check)	312_8,72	18.1748	70.322	109.246	10.291	2.91364	18.7427	39.7199	45.7188	28.4257	5.95942	0.866765	0.623013	2.22887	2.47302	1.74579	17.2752	11.7802	10.5969	6.15559	1.81416	8.65506	15.2795	NF	2.92225	3.43809	6.84341	2.26573	3.66138	3.78366	51.4235	12.9371	8.37474	0.913269	1.5993
	62	unknown	693_7.88	2.99141	2.94975	19.4785	2.82784	4.41796	2.60837	14.3203	17.5748	0.537903	3.28227	19.3141	1.38599	3.30773	2.62919	15.1611	2.55965	1.74335	3.58595	3.71526	12.4048	1.6791	3.05534	3.75407	2.21635	83.2379	102.52	13.8672	11.2649	10.812	2.58927	17.7002	3.25424	3.92427	6.59408
	63	unknown	943_471_6,67	54.5357	32.6802	113.871	29.1088	51.1644	30.6278	79.6856	98.4832	43.8713	33.8203	112.202	28.9563	25.2359	62.7289	105.978	65.1284	31.1497	37.5738	62.1729	82.4068	18.5578	66.8831	77.5592	68.4264	215.106	204.427	63.2571	91.3297	83.2411	31.1445	69.4569	48.5101	40.9557	64.9476
	64	Caffeic acid-hexose V	341_4.40	1060.43	1155.05	908.468	1303.47	744.899	1531.81	1400.92	1131.21	764.281	759.422	2207.74	1601.02	1769.43	1930.69	2103.04	2762.21	548.598	905.463	359.017	888.263	680.463	2524.68	2607.79	2290.3	1217.8	458.248	1141.75	815.568	1103.34	1182.46	1541.61	878.091	450.639	654.386
	65	Flavonoids_!!	427_351_5,92	479.647	294.034	380.525	169.937	137.989	201.277	45.9816	96.6691	160.341	192.788	427.672	282.079	307.595	98.7894	89.7223	252.068	244.224	215.167	176.076	117.253	66.985	292.26	187.791	244.875	818.902	1160.57	465.49	570.017	359.963	286.514	378.516	191.876	105.485	131.029
	66	Hydroxytomatine+??_glycoalkaloid	1163_887_7,16	1.58285	0.269855	0.877834	3.42041	9.06224	6.4578	6.60468	11.0035	1.22947	7.73964	11.5742	3.34293	2.0707	7.51679	10.889	10.5028	4.872	1.63298	2.17237	6.81574	8.96443	6.32784	13.067	3.92813	6.74717	0.335743	5.01252	3.21099	6.07288	0.303041	0.462977	7.54824	1.93017	2.66285
	67	unknown_flovo.	597_7,16	113.821	226.537	202.875	367.796	723.821	285.231	415.622	422.383	187.628	392.145	1358.04	865.823	900.442	2334.38	1751.85	1613.63	324.565	480.699	379.213	502.566	607.818	1843.96	2618.77	1972.88	7191.15	6555.27	5025.94	5778.26	5473.32	209.666	264.985	556.18	611.196	688.994
	68	Dicaffeoylquinic acid	515_8,05	406.394	294.218	336.856	111.876	441.892	252.883	404.996	532.635	369.713	651.282	1011.56	459.221	550.924	1915.7	2315.47	1327.34	367.504	397.165	428.151	1241.47	738.963	1675.73	1660	1652.18	2499.71	1658.65	1952.84	1838.2	2028.8	299.291	354.645	464.312	366.97	622.006
	69	unknown	533_7,29	42.2388	30.5504	17.3566	43.8066	8.96811	91.4479	61.3534	19.9883	13.0691	18.3566	57.984	22.8506	30.3063	80.252	143.056	28.7923	15.1481	25.4619	11.1336	9.30703	17.1502	203.645	267.856	145.184	28.5334	19.2794	29.2948	8.80576	19.1704	44.2198	37.8681	38.919	12.3242	24.7512
	70	glycoalkaloid	1455_11.14_large_peak	2628.4	2201.91	3467.88	2409.3	2552.18	2272.04	3326.19	2785.81	2047.17	2363.03	3371.45	1696.65	1204.76	2007.8	2211.24	2407.88	2626.52	2747.95	2650.8	2959.16	1551.86	2582.98	2893.73	2759.39	6097.44	5224.19	3276.96	3074.48	2747.36	3253.91	4479.76	2591.21	1417.76	1668.28
	71	unknown	677_8.60	51.3457	40.5942	77.1963	38.9926	40.7316	42.0836	61.6638	76.5065	24.331	53.0952	84.4199	27.9291	39.3024	24.2581	63.7265	29.6247	26.7205	29.2668	36.8059	80.8852	27.3583	26.0811	25.7269	21.1514	137.42	152.346	77.492	55.2966	65.1136	40.6898	50.9265	46.6628	37.375	46.8376
	72	Esculeoside B_1_Glycoalkaloid	1266_add_1314_7,36	3222.58	4138.26	2589.19	3691.64	4308.85	4065.58	3824.45	3081.04	2998.19	4801.92	1723.98	1294.41	755.885	2997.89	2962.84	2331.68	3369.43	2097.75	2268.49	5121.07	4003.41	1595.56	1847.08	2124.72	1298.63	1118.9	967.732	828.799	814.108	4310.13	3811.6	4838.79	3779.79	4226.73
	73	glycoalkaloid	1121_8,13_693_887	82.3819	65.0979	100.127	71.0369	28.2855	82.5364	88.8275	77.0637	48.2196	55.4496	156.282	133.486	72.4417	68.144	45.6485	176.173	32.0195	33.7867	37.3557	41.9537	23.9103	101.295	83.5784	65.4674	140.45	96.3325	70.1794	150.683	78.2808	157.892	88.1775	63.5244	42.0188	39.8893
	74	glycoalkaloid	1001_515_1094	21.6681	20.4445	15.5222	7.14271	15.5691	9.87772	13.5445	14.3663	9.57912	14.7294	1.8542	1.30286	0.955879	2.82788	1.21699	5.08004	10.504	15.575	12.8945	15.5733	14.054	3.71942	4.60004	4.59329	9.24625	7.95454	7.84451	4.46756	5.48103	20.2764	24.4957	22.8539	26.3324	40.4312
	75	Flavonoids glycoside_	491__469_pos._6,08	457.553	202.431	451.327	136.029	199.017	318.426	413.564	330.809	226.096	191.753	196.824	114.566	113.807	220.415	114.673	211.046	228.869	238.492	220.521	158.95	93.9518	211.917	208.352	256.06	710.154	637.764	807.433	491.437	590.651	290.979	264.331	243.422	215.745	245.463
	76	unknown	443_4,84	499.137	474.011	572.379	563.409	507.332	539.056	600.202	513.945	658.993	392.992	481.428	337.871	263.614	535.571	484.597	450.688	394.974	541.071	558.861	439.367	258.135	560.789	626.554	632.166	858.453	909.308	595.701	547.829	576.385	528.88	555.577	696.936	649.227	783.695
	77	unknown	371_4,42	1295.47	1404.71	1168.64	1957.63	518.609	3385.03	2193.63	1824.06	851.985	529.497	6910.02	5262.25	5374.78	6701.13	6299.09	8499	625.744	974.493	283.548	951.331	792.76	7847.53	8494.68	6636.34	8452.73	4540.33	7800.03	6023.35	6165.42	1426.44	1624.7	1024.31	650.898	976.213
	78	Pantothenic acid-hexose	380_3.91	124.864	94.1228	122.319	106.778	89.3865	111.021	124.874	148.2	96.2326	90.3348	87.2087	62.6648	35.7869	96.8512	101.653	91.1949	106.333	114.769	78.4621	113.639	67.6754	89.982	87.2514	82.391	142.213	133.85	82.2699	55.2541	108.368	118.696	132.172	105.25	65.3704	76.5477
	79	Hydroxycinnamate derivatives	359_6,89	198.907	131.203	192.735	175.187	205.895	198.755	125.329	133.743	148.039	154.253	138.607	108.097	116.906	117.61	97.5111	130.182	165.265	165.69	303.308	118.301	88.9473	143.46	160.666	133.271	164.02	206.389	131.237	176.528	145.033	155.216	127.329	194.232	190.408	228.417
	80	Esculeoside_glycoalkaloid	1078_9,20	98.5784	103.038	175.756	174.929	1029.07	224.833	673.634	427.254	800.295	959.647	1066.66	878.655	355.788	7087.59	6446.59	2069.28	85.7351	150.378	208.605	2256.14	1378.82	2510.93	2677.87	4061	580.333	422.236	1377.18	1511.62	1554.53	118.545	60.0928	200.698	296.688	536.905
	81	Benzyl alcohol-dihexose + ??	477_4,96	321.244	379.784	357.821	519.852	237.172	532.849	641.817	255.226	125.147	212.109	28.8622	19.205	31.3359	35.4472	41.1511	43.6665	193.537	153.783	260.316	120.637	155.947	26.0517	31.212	28.0376	72.089	53.9795	38.7474	55.5545	88.2078	873.147	577.612	295.737	193.187	237.725
	82	Phenolic_	491_5.77	151.115	115.544	125.035	145.294	148.124	120.214	91.4603	74.1741	54.9014	28.1825	19.6116	11.8551	13.3824	13.5609	11.5947	16.9892	70.5826	53.8543	70.3745	21.2352	13.6438	21.3254	30.2878	22.7167	88.1163	74.2471	50.5029	55.7854	52.7562	245.194	206.293	143.989	97.108	131.428
	83	unknown	651_5.15	586.247	837.358	588.451	520.598	370.342	0.114251	366.146	959.608	646.462	708.038	1156.02	816.281	800.09	1124.22	822.269	1493.54	203.191	448.319	474.789	776.643	616.3	1652.99	1612.45	1290.06	401.407	242.041	504.332	550.554	516.904	288.024	300.487	777.515	712.134	625.552
	84	unknown_Phenolics	633_6,03	14.2552	16.5764	17.7238	14.0981	17.9877	2.90085	5.75658	8.1943	5.86774	6.13249	4.57503	1.59373	2.39065	5.47206	7.27344	4.13735	6.32089	7.78064	8.85746	6.68169	4.10346	3.99518	6.46855	4.21637	36.5338	47.8911	11.9765	9.92944	12.004	13.7376	16.619	10.4962	15.1088	15.1748
	85	Caffeic acid-hexose I	441_5,44	4.38226	4.81378	5.33653	4.41076	18.1069	10.0422	0.260386	3.81019	3.94218	8.86335	2.31556	16.0992	2.50492	15.4715	1.38749	48.2582	0.472811	1.5633	1.86094	7.07437	1.76846	41.146	38.0475	22.2479	3.61127	0.8755	1.71677	1.37046	0.498269	1.75555	2.70299	2.80645	2.94763	2.50389
	86	alph-tomatine_glycoalklaoids	alph_tomatine_1268_7.51	153.225	180.658	115.061	178.837	177.332	192.42	155.493	125.026	139.679	207.674	81.9928	65.314	37.1675	137.172	122.548	108.776	149.823	93.2829	101.524	196.125	169.017	72.3407	92.6976	89.4893	66.1799	50.3429	58.5629	51.2603	44.8296	205.939	154.981	209.747	172.618	189.237
	87	Benzyl alcohol-dihexose (check)	431_5,89	732.175	750.028	442.7	739.666	798.121	765.831	319.893	467.328	815.641	841.735	523.703	603.263	538.662	1033.44	521.957	960.659	617.825	708.45	827.516	467.697	414.851	1029.67	1055.17	934.348	756.086	773.302	937.534	1053.16	1051.31	633.784	369.645	953.589	657.999	791.512
	88	Feruloylquinic acid (3-O)	367_9.31	4.64271	4.49249	4.83476	8.08854	2.35364	30.468	40.6552	15.0699	3.73303	4.31128	21.5731	6.55567	11.0531	50.1799	93.7368	12.5162	3.21205	8.54582	3.34055	4.56142	8.36884	87.2445	125.614	69.4964	6.96382	2.31966	7.74939	1.62284	4.49216	4.28384	5.89769	7.38676	3.72839	5.20541
	89	Esculeoside_glycoalkaloid	1136_9,04	49.3807	1.08108	51.0545	0.532549	5.4722	1.70194	0.183515	0.895906	0.49886	4.19331	1.21039	1.00526	0.414569	30.4067	22.0425	3.24162	0.124415	0.610553	0.642297	8.40998	1.8288	5.0939	2.55945	17.5306	0.180399	0.160755	3.79588	2.77243	4.32123	0.23487	0.422419	1.28488	0.170192	2.26513
	90	Caffeic acid-hexose VI	341_4,53	125.296	207.859	199.003	216.156	209.151	335.357	292.555	206.254	126.195	133.82	553.014	364.536	446.528	232.319	247.644	512.426	95.5177	169.74	188.461	137.22	90.9199	422.108	386.401	497.389	502.639	359.345	478.482	727.277	445.507	153.394	298.134	206.426	183.872	207.332
	91	Hydroxytomatine+??_glycoalkaloid	1085_9,80	13.1103	8.39871	7.59384	NF	9.7756	0.392064	0.208465	1.23662	2.66444	3.77769	NF	0.070313	0.0669294	0.688974	0.790764	NF	0.524681	0.508609	1.53246	6.38367	3.17471	0.323428	NF	0.465836	NF	0.548329	NF	0.117578	NF	14.399	12.6579	6.24753	6.40904	6.05795
